# Supplementary material for: ﻿Typhoniummorangense (Araceae), a new species from the tropical forest of Eastern Nepal
Source: PhytoKeys. 2025 Jan 30;252:1–7. doi: 10.3897/phytokeys.252.134081 (PMC11803414; doi:10.3897/phytokeys.252.134081)
Supplement: XML Treatment for Typhonium morangense [file phytokeys.252.134081-treatment1.xml]

<!DOCTYPE tp:taxon-treatment
  PUBLIC "-//TaxonX//DTD Taxonomic Treatment Publishing DTD v0 20100105//EN" "tax-treatment-NSO.dtd">
<tp:taxon-treatment xmlns:tp="http://www.plazi.org/taxpub"><tp:treatment-meta><kwd-group><label>Taxon classification</label><kwd>
              <named-content content-type="kingdom">Plantae</named-content>
            </kwd><kwd>
              <named-content content-type="order">Alismatales</named-content>
            </kwd><kwd>
              <named-content content-type="family">Araceae</named-content>
            </kwd></kwd-group><mixed-citation publication-type="journal"><person-group><name><surname>Ojha</surname><given-names>Rijan</given-names></name><name><surname>Rai</surname><given-names>Sudeep</given-names></name><name><surname>Schneider</surname><given-names>Harald</given-names></name></person-group><article-title>﻿<italic><tp:taxon-name><tp:taxon-name-part taxon-name-part-type="genus" reg="Typhonium">Typhonium</tp:taxon-name-part><tp:taxon-name-part taxon-name-part-type="species" reg="morangense">morangense</tp:taxon-name-part></tp:taxon-name></italic> (<tp:taxon-name><tp:taxon-name-part taxon-name-part-type="family">Araceae</tp:taxon-name-part></tp:taxon-name>), a new species from the tropical forest of Eastern Nepal</article-title><source>PhytoKeys</source><day>30</day><month>01</month><year>2025</year><volume>252</volume><fpage>1</fpage><lpage>7</lpage><pub-id pub-id-type="doi">10.3897/phytokeys.252.134081</pub-id></mixed-citation></tp:treatment-meta><tp:nomenclature><label>﻿</label><tp:taxon-name>
            <object-id xmlns:xlink="http://www.w3.org/1999/xlink" content-type="arpha" xlink:type="simple">5D16B807-328C-5DD5-BAB3-0A90CF90306A</object-id>
            <tp:taxon-name-part taxon-name-part-type="genus" reg="Typhonium">Typhonium</tp:taxon-name-part>
            <tp:taxon-name-part taxon-name-part-type="species" reg="morangense">morangense</tp:taxon-name-part>
            <object-id xmlns:xlink="http://www.w3.org/1999/xlink" content-type="ipni" xlink:type="simple">urn:lsid:ipni.org:names:77355953-1</object-id>
          </tp:taxon-name><tp:taxon-authority>R.Ojha &amp; S.Rai</tp:taxon-authority><tp:taxon-status xmlns:xlink="http://www.w3.org/1999/xlink" xlink:type="simple">sp. nov.</tp:taxon-status><xref ref-type="fig" rid="F1">Fig. 1</xref></tp:nomenclature><tp:treatment-sec sec-type="material" id="SECID0EOIAC"><title>Type.</title><p>NEPAL, Koshi Province, Morang District, Pathari Shanishchare Munici­pality; <named-content xmlns:xlink="http://www.w3.org/1999/xlink" content-type="dwc:verbatimCoordinates" xlink:type="simple"><named-content content-type="geo-json" specific-use="{&#34;type&#34;:&#34;Point&#34;,&#34;coordinates&#34;:[87.558056,26.666389]}" id="NCID0EXIAC" xlink:type="simple">26°39'59"N, 87°33'29"E</named-content></named-content>; ca.150 m; 2024.06.03; Sudeep Rai <italic>MP011</italic> [holotype KATH! isotypes KATH! [<italic>MP012</italic>], TUCH!, TURH!].</p><fig id="F1" position="float" orientation="portrait"><object-id xmlns:xlink="http://www.w3.org/1999/xlink" content-type="doi" xlink:type="simple">10.3897/phytokeys.252.134081.figure1</object-id><object-id xmlns:xlink="http://www.w3.org/1999/xlink" content-type="arpha" xlink:type="simple">3A4D5AE2-5D68-5E5B-BC53-59E785FFD6F2</object-id><label>Figure 1.</label><caption><p><italic><tp:taxon-name><tp:taxon-name-part taxon-name-part-type="genus" reg="Typhonium">Typhonium</tp:taxon-name-part><tp:taxon-name-part taxon-name-part-type="species" reg="morangense">morangense</tp:taxon-name-part></tp:taxon-name></italic> sp. nov. <bold>A</bold> whole plant <bold>B</bold> different forms of leaf blade <bold>C</bold> bulbils <bold>D</bold> inflorescence <bold>E</bold> male zone <bold>F</bold> female zone and staminodes <bold>G</bold> longitudinal section of appendix <bold>H</bold> fruits.</p></caption><graphic xmlns:xlink="http://www.w3.org/1999/xlink" xlink:href="phytokeys-252-001_article-134081__-g001.jpg" position="float" orientation="portrait" xlink:type="simple" id="oo_1238858.jpg"><uri content-type="original_file" xlink:type="simple">https://binary.pensoft.net/fig/1238858</uri></graphic></fig></tp:treatment-sec><tp:treatment-sec sec-type="diagnosis" id="SECID0EIKAC"><title>Diagnosis.</title><p><italic><tp:taxon-name><tp:taxon-name-part taxon-name-part-type="genus" reg="Typhonium">Typhonium</tp:taxon-name-part><tp:taxon-name-part taxon-name-part-type="species" reg="morangense">morangense</tp:taxon-name-part></tp:taxon-name></italic> is morphologically closely related to <italic><tp:taxon-name><tp:taxon-name-part taxon-name-part-type="genus" reg="Typhonium">T.</tp:taxon-name-part><tp:taxon-name-part taxon-name-part-type="species" reg="inopinatum">inopinatum</tp:taxon-name-part></tp:taxon-name></italic> but it differs significantly from the latter species in having (1) smaller habit, 10–24 cm height (vs. 10–45 cm in <italic><tp:taxon-name><tp:taxon-name-part taxon-name-part-type="genus" reg="Typhonium">T.</tp:taxon-name-part><tp:taxon-name-part taxon-name-part-type="species" reg="inopinatum">inopinatum</tp:taxon-name-part></tp:taxon-name></italic>); (2) globose bulbils on top of petiole and leaves (vs. bulbils absent); (3) a sessile appendix (vs. subsessile); (4) thick, sickle-shaped staminodes (vs. filiform); (5) staminodes half curved downwards (vs. horizontally spread or, slightly curved); (6) ovary white (vs. yellowish) and (7) stigma pink (vs. yellow).</p></tp:treatment-sec><tp:treatment-sec sec-type="description" id="SECID0EPLAC"><title>Description.</title><p>Seasonally dormant small herb, 10–24 cm tall; Tuber 0.8–2 cm long, 1–2 cm diameter, upright, sub-globose to sub-cylindrical with many filiform roots, without rhizomatous offsets. <bold><italic>Leaves</italic></bold> 2–5 together; <bold><italic>petiole</italic></bold> 10–23 cm long, light brown, grayish brown at base to light green at apex, globose black bulbil on the top of petiole. <bold><italic>Leaf blade</italic></bold> entire, hastate or shallowly or deeply tri-lobed or trifoliolate, glabrous, adaxially green, abaxially lighter green, 5–11 cm long, 2–7 cm wide when hastate, 10–12 cm when deeply trilobed, globose black bulbil on the basal margin of the leaf. <bold><italic>Inflorescence</italic></bold> solitary, usually 1–2 together, shorter than petiole; <bold><italic>peduncle</italic></bold> subterranean, white, 1.2–3.8 cm long; <bold><italic>spathe</italic></bold> 5.5–12 cm long, tube and limb separated by a constriction, grayish pink outside, inside dark reddish purple color; <bold><italic>spathe tube</italic></bold> ovoid to cylindric, 1–1.5 cm long, 1–1.7 cm diameter, outside grayish pink, inside reddish purple; <bold><italic>spathe limb</italic></bold> narrowly triangular, 4.5–10.5 cm long, 1–3 cm wide, smoothly tapering from below middle, apex acute; <bold><italic>spadix</italic></bold> 6.5–9.5 cm long, as long as spathe or slightly longer, sessile; <bold><italic>female zone</italic></bold> conical, 2–6 mm long, 4–5 mm diameter at the base, slightly pink, <bold><italic>ovary</italic></bold> unilocular, white with one dark yellow basal ovule, <bold><italic>style</italic></bold> absent, <bold><italic>stigma</italic></bold> sessile, disc shape with dark pink over the periphery; <bold><italic>staminodes</italic></bold> arranged in three whorls, free at the base, thick sickle-shaped, half-length curved downwards, yellow, glabrous, cover 1/3<sup>th</sup> of the female zone; <bold><italic>male zone</italic></bold> 5–8 mm long, 3–5 mm diameter, cylindrical, <bold><italic>stamens</italic></bold> congested, <bold><italic>thecae</italic></bold> two, irregular, coral pink to sandy brown color with apical short slits or pores; <bold><italic>appendix</italic></bold> usually sessile, 2.7–7.7 cm long, narrowly elongated conical, dark reddish purple, base obliquely truncate, top acute, inside semisolid. <bold><italic>Fruits</italic></bold> ovoid to capsule-shaped, 0.2–0.3 cm diameter, 0.3–0.4 cm long, slightly light green at initial stages while turning white after maturity.</p></tp:treatment-sec><tp:treatment-sec sec-type="phenology" id="SECID0EQNAC"><title>Phenology.</title><p>Flowering in May to June, fruiting July to August.</p></tp:treatment-sec><tp:treatment-sec sec-type="etymology" id="SECID0EVNAC"><title>Etymology.</title><p>The specific epithet is based on the locality of its discovery, the Morang district of Eastern Nepal.</p></tp:treatment-sec><tp:treatment-sec sec-type="distribution" id="SECID0E1NAC"><title>Distribution and habitat.</title><p>The new species is known from Pathari Shanishchare municipality, Morang district, growing under the canopy of dense <italic><tp:taxon-name><tp:taxon-name-part taxon-name-part-type="genus" reg="Shorea">Shorea</tp:taxon-name-part><tp:taxon-name-part taxon-name-part-type="species" reg="robusta">robusta</tp:taxon-name-part></tp:taxon-name></italic> Gaertn. forest at ca. 150 m asl. This species prefers moist shady floors under the dense canopy of forest.</p></tp:treatment-sec><tp:treatment-sec sec-type="Uses" id="SECID0ELOAC"><title>Uses.</title><p>No reports for utilization by the local human population are known.</p></tp:treatment-sec><tp:treatment-sec sec-type="conservation status" id="SECID0EQOAC"><title>Conservation status.</title><p>The new species has been recorded only from its type locality, where it forms patchy stands of approximately 150 individuals. However, it is highly likely to be present in similar nearby habitats. Together with the type locality, these undiscovered sites are expected to contain several hundreds of individuals. Until further investigation, the species is provisionally designated as “Data Deficient” (<abbrev xmlns:xlink="http://www.w3.org/1999/xlink" xlink:title="Data Deficient" id="ABBRID0EWOAC" xlink:type="simple">DD</abbrev>) following the IUCN standards (<xref ref-type="bibr" rid="B2">IUCN 2024</xref>). Conservation biologists active in Eastern Nepal may want to consider this species as requiring attention, as it is a local endemic known only from this region.</p></tp:treatment-sec><tp:treatment-sec sec-type="Taxonomic notes" id="SECID0E5OAC"><title>Taxonomic notes.</title><p>The hastate leaf shape, small inflorescence size, and presence of a few staminodes are shared characteristics between <italic><tp:taxon-name><tp:taxon-name-part taxon-name-part-type="genus" reg="Typhonium">Typhonium</tp:taxon-name-part><tp:taxon-name-part taxon-name-part-type="species" reg="inopinatum">inopinatum</tp:taxon-name-part></tp:taxon-name></italic> and <italic><tp:taxon-name><tp:taxon-name-part taxon-name-part-type="genus" reg="Typhonium">T.</tp:taxon-name-part><tp:taxon-name-part taxon-name-part-type="species" reg="morangense">morangense</tp:taxon-name-part></tp:taxon-name></italic>. However, apart from key differences presented in diagnosis, <italic><tp:taxon-name><tp:taxon-name-part taxon-name-part-type="genus" reg="Typhonium">T.</tp:taxon-name-part><tp:taxon-name-part taxon-name-part-type="species" reg="morangense">morangense</tp:taxon-name-part></tp:taxon-name></italic> can be distinguished from <italic><tp:taxon-name><tp:taxon-name-part taxon-name-part-type="genus" reg="Typhonium">T.</tp:taxon-name-part><tp:taxon-name-part taxon-name-part-type="species" reg="inopinatum">inopinatum</tp:taxon-name-part></tp:taxon-name></italic> by the color of the spathe (grayish pink outside and reddish purple inside vs. basally brownish, apically green), the color of appendix (reddish purple vs. yellow, yellowish-brown), the length of the spadix (as long as or slightly longer than the spathe vs. shorter than the spathe), the female flowers (without style vs. with style). <italic><tp:taxon-name><tp:taxon-name-part taxon-name-part-type="genus" reg="Typhonium">T.</tp:taxon-name-part><tp:taxon-name-part taxon-name-part-type="species" reg="morangense">morangense</tp:taxon-name-part></tp:taxon-name></italic> also shares several similarities with <italic><tp:taxon-name><tp:taxon-name-part taxon-name-part-type="genus" reg="Typhonium">T.</tp:taxon-name-part><tp:taxon-name-part taxon-name-part-type="species" reg="roxburghii">roxburghii</tp:taxon-name-part></tp:taxon-name></italic>, in the habit and the color of spathe. However, <italic><tp:taxon-name><tp:taxon-name-part taxon-name-part-type="genus" reg="Typhonium">T.</tp:taxon-name-part><tp:taxon-name-part taxon-name-part-type="species" reg="morangense">morangense</tp:taxon-name-part></tp:taxon-name></italic> differs from <italic><tp:taxon-name><tp:taxon-name-part taxon-name-part-type="genus" reg="Typhonium">T.</tp:taxon-name-part><tp:taxon-name-part taxon-name-part-type="species" reg="roxburghii">roxburghii</tp:taxon-name-part></tp:taxon-name></italic> in several characteristics: the size of the inflorescence (spathe limb 4.5–10.5 × 1–3 cm vs. 13–15 × ~5 cm; appendix 2.7–7.7 cm vs. 12–15 cm), the arrangement of the staminodes (arranged in three whorls vs. more than three whorls; half-length curved downward vs. only the tips pointing downward), the appendix (sessile vs. stipitate), the shape of the ovule (ellipsoid vs. ovoid), and the color of the stigma (pink vs. purple). Although <italic><tp:taxon-name><tp:taxon-name-part taxon-name-part-type="genus" reg="Typhonium">T.</tp:taxon-name-part><tp:taxon-name-part taxon-name-part-type="species" reg="inopinatum">inopinatum</tp:taxon-name-part></tp:taxon-name></italic> and <italic><tp:taxon-name><tp:taxon-name-part taxon-name-part-type="genus" reg="Typhonium">T.</tp:taxon-name-part><tp:taxon-name-part taxon-name-part-type="species" reg="roxburghii">roxburghii</tp:taxon-name-part></tp:taxon-name></italic> share several similar characters with <italic><tp:taxon-name><tp:taxon-name-part taxon-name-part-type="genus" reg="Typhonium">T.</tp:taxon-name-part><tp:taxon-name-part taxon-name-part-type="species" reg="morangense">morangense</tp:taxon-name-part></tp:taxon-name></italic>, neither has bulbils.</p><p>Bulbils have also been reported in the Indian endemic <italic><tp:taxon-name><tp:taxon-name-part taxon-name-part-type="genus" reg="Typhonium">T.</tp:taxon-name-part><tp:taxon-name-part taxon-name-part-type="species" reg="bulbiferum">bulbiferum</tp:taxon-name-part></tp:taxon-name></italic> and <italic><tp:taxon-name><tp:taxon-name-part taxon-name-part-type="genus" reg="Typhonium">T.</tp:taxon-name-part><tp:taxon-name-part taxon-name-part-type="species" reg="cordifolium">cordifolium</tp:taxon-name-part></tp:taxon-name></italic> distributed in Myanmar, Thailand, Vietnam, and Cambodia (<xref ref-type="bibr" rid="B9">Nguyen et al. 2022</xref>). These two species differ from <italic><tp:taxon-name><tp:taxon-name-part taxon-name-part-type="genus" reg="Typhonium">T.</tp:taxon-name-part><tp:taxon-name-part taxon-name-part-type="species" reg="morangense">morangense</tp:taxon-name-part></tp:taxon-name></italic> by having triangular to sagittate or cordate leaves in <italic><tp:taxon-name><tp:taxon-name-part taxon-name-part-type="genus" reg="Typhonium">T.</tp:taxon-name-part><tp:taxon-name-part taxon-name-part-type="species" reg="bulbiferum">bulbiferum</tp:taxon-name-part></tp:taxon-name></italic> and ovate to elliptic leaves in <italic><tp:taxon-name><tp:taxon-name-part taxon-name-part-type="genus" reg="Typhonium">T.</tp:taxon-name-part><tp:taxon-name-part taxon-name-part-type="species" reg="cordifolium">cordifolium</tp:taxon-name-part></tp:taxon-name></italic> (vs. hastate, tri-lobed, or trifoliolate leaves in <italic><tp:taxon-name><tp:taxon-name-part taxon-name-part-type="genus" reg="Typhonium">T.</tp:taxon-name-part><tp:taxon-name-part taxon-name-part-type="species" reg="morangense">morangense</tp:taxon-name-part></tp:taxon-name></italic>). Additionally, <italic><tp:taxon-name><tp:taxon-name-part taxon-name-part-type="genus" reg="Typhonium">T.</tp:taxon-name-part><tp:taxon-name-part taxon-name-part-type="species" reg="bulbiferum">bulbiferum</tp:taxon-name-part></tp:taxon-name></italic> has a linear-lanceolate, pale rose spathe with an acuminate apex, and <italic><tp:taxon-name><tp:taxon-name-part taxon-name-part-type="genus" reg="Typhonium">T.</tp:taxon-name-part><tp:taxon-name-part taxon-name-part-type="species" reg="cordifolium">cordifolium</tp:taxon-name-part></tp:taxon-name></italic> has a narrowly triangular-ovate, dark reddish-purple to purplish spathe with an acuminate and apically curled apex (vs. narrowly triangular, grayish-pink spathe with a dark reddish-purple interior and an acute apex in <italic><tp:taxon-name><tp:taxon-name-part taxon-name-part-type="genus" reg="Typhonium">T.</tp:taxon-name-part><tp:taxon-name-part taxon-name-part-type="species" reg="morangense">morangense</tp:taxon-name-part></tp:taxon-name></italic>).</p><p>It is noted that a plant from India with globose bulbils on the lower leaf margin and the petiole apex, which was identified as <italic><tp:taxon-name><tp:taxon-name-part taxon-name-part-type="genus" reg="Typhonium">T.</tp:taxon-name-part><tp:taxon-name-part taxon-name-part-type="species" reg="roxburghii">roxburghii</tp:taxon-name-part></tp:taxon-name></italic> by <xref ref-type="bibr" rid="B10">Nirola and Das (2014)</xref>, was recently confirmed to be a misidentification (<xref ref-type="bibr" rid="B7">Manudev and Nampy 2022</xref>). This indicates uncertainty in identification due to the presence of bulbils.</p><p>A comprehensive morphological comparison of the new species with these related species is presented in Table <xref ref-type="table" rid="T1">1</xref>.</p><table-wrap id="T1" position="float" orientation="portrait"><label>Table 1.</label><caption><p>Morphological differences between <italic><tp:taxon-name><tp:taxon-name-part taxon-name-part-type="genus" reg="Typhonium">Typhonium</tp:taxon-name-part><tp:taxon-name-part taxon-name-part-type="species" reg="morangense">morangense</tp:taxon-name-part></tp:taxon-name></italic> and closely related species.</p></caption><table id="TID0ETYAE" rules="all"><tbody><tr><th rowspan="1" colspan="1"/><th rowspan="1" colspan="1">
                    <italic>
                      <tp:taxon-name><tp:taxon-name-part taxon-name-part-type="genus" reg="Typhonium">T.</tp:taxon-name-part><tp:taxon-name-part taxon-name-part-type="species" reg="morangense">morangense</tp:taxon-name-part></tp:taxon-name>
                    </italic>
                  </th><th rowspan="1" colspan="1">
                    <italic>
                      <tp:taxon-name><tp:taxon-name-part taxon-name-part-type="genus" reg="Typhonium">T.</tp:taxon-name-part><tp:taxon-name-part taxon-name-part-type="species" reg="bulbiferum">bulbiferum</tp:taxon-name-part></tp:taxon-name>
                    </italic>
                  </th><th rowspan="1" colspan="1">
                    <italic>
                      <tp:taxon-name><tp:taxon-name-part taxon-name-part-type="genus" reg="Typhonium">T.</tp:taxon-name-part><tp:taxon-name-part taxon-name-part-type="species" reg="cordifolium">cordifolium</tp:taxon-name-part></tp:taxon-name>
                    </italic>
                  </th><th rowspan="1" colspan="1">
                    <italic>
                      <tp:taxon-name><tp:taxon-name-part taxon-name-part-type="genus" reg="Typhonium">T.</tp:taxon-name-part><tp:taxon-name-part taxon-name-part-type="species" reg="inopinatum">inopinatum</tp:taxon-name-part></tp:taxon-name>
                    </italic>
                  </th><th rowspan="1" colspan="1">
                    <italic>
                      <tp:taxon-name><tp:taxon-name-part taxon-name-part-type="genus" reg="Typhonium">T.</tp:taxon-name-part><tp:taxon-name-part taxon-name-part-type="species" reg="roxburghii">roxburghii</tp:taxon-name-part></tp:taxon-name>
                    </italic>
                  </th></tr><tr><td rowspan="1" colspan="1">
                    <bold>Height</bold>
                  </td><td rowspan="1" colspan="1">10–24 cm</td><td rowspan="1" colspan="1">15–30 cm</td><td rowspan="1" colspan="1">-</td><td rowspan="1" colspan="1">10–45 cm</td><td rowspan="1" colspan="1">10–35 cm</td></tr><tr><td rowspan="1" colspan="1">
                    <bold>Leaf blade</bold>
                  </td><td rowspan="1" colspan="1">hastate or tri-lobed or trifoliolate, entire, 5–11 × 2–12 cm</td><td rowspan="1" colspan="1">triangular hastate, sagittate or cordate, mid lobe 5–8 × 3–6 cm</td><td rowspan="1" colspan="1">narrowly ovate-elliptic to elliptic, 4–25 × 1.5–4 cm</td><td rowspan="1" colspan="1">ovate to triangular or hastate, entire, 8 × 2 cm long</td><td rowspan="1" colspan="1">hastate, triangular, shallowly or deeply tri-lobed, 5–17 × 4–14 cm</td></tr><tr><td rowspan="1" colspan="1">
                    <bold>Bulbils</bold>
                  </td><td rowspan="1" colspan="1">globose, black on the top of the petiole and leaves base</td><td rowspan="1" colspan="1">globose to linear bulbils</td><td rowspan="1" colspan="1">present on the apex of the leaf</td><td rowspan="1" colspan="1">absent</td><td rowspan="1" colspan="1">absent</td></tr><tr><td rowspan="1" colspan="1">
                    <bold>Spadix</bold>
                  </td><td rowspan="1" colspan="1">6.5–9.5 cm long, sessile, as long as spathe limb</td><td rowspan="1" colspan="1">slender, as long as spathe</td><td rowspan="1" colspan="1">as long as spathe</td><td rowspan="1" colspan="1">4.3–9 cm long, shorter than spathe limb</td><td rowspan="1" colspan="1">subequaling the spathe</td></tr><tr><td rowspan="1" colspan="1">
                    <bold>Appendix</bold>
                  </td><td rowspan="1" colspan="1">2.7–7.7 cm long, dark-reddish purple, usually sessile, base obliquely truncate, apex acute</td><td rowspan="1" colspan="1">7–14 cm long,<break/> pale yellow to cream, stipitate, rounded at the base</td><td rowspan="1" colspan="1">3.6–7.7 cm long, brick orange-colored, base not truncate</td><td rowspan="1" colspan="1">4–6 cm long, yellow, yellowish-brown, subsessile, base truncate</td><td rowspan="1" colspan="1">12–15 cm, narrowly conical, dark purple, truncate, pale red stipe</td></tr><tr><td rowspan="1" colspan="1">
                    <bold>Spathe tube</bold>
                  </td><td rowspan="1" colspan="1">ovoid to cylindrical, 1–1.5 cm long, 1–1.7 cm in diameter, outside grayish pink, inside reddish purple</td><td rowspan="1" colspan="1">oblong, 1–2 cm long.</td><td rowspan="1" colspan="1">1.2 × 1 cm long</td><td rowspan="1" colspan="1">ovoid, 2 cm cm long, 1.5 cm wide, greenish inside and outside</td><td rowspan="1" colspan="1">-</td></tr><tr><td rowspan="1" colspan="1">
                    <bold>Spathe limb</bold>
                  </td><td rowspan="1" colspan="1">narrowly triangular, 4.5–10.5 × 1–3 cm, grayish pink outside, dark reddish purple inside, acute apex</td><td rowspan="1" colspan="1">linear-lanceolate, 7–16 × 2–4 cm, hyaline or pale rose, acuminate at apex</td><td rowspan="1" colspan="1">narrowly triangular-ovate, 5–9 × 3 cm, dark reddish purple to purplish brown, apex acuminate, upright or recurved, and curled apically</td><td rowspan="1" colspan="1">narrowly ovate to lanceolate, 9–10 × 4.5 cm, greenish (light purple outside), green with dark purple streaks and spots inside, apex acute to acuminate</td><td rowspan="1" colspan="1">broadly triangular-ovate, 13–15 × ca. 5 cm, purple or purple mixed with a dirty green flush outside, inside deep rich purple, usually twisted apex</td></tr><tr><td rowspan="1" colspan="1">
                    <bold>Stamens</bold>
                  </td><td rowspan="1" colspan="1">coral pink to sandy brown</td><td rowspan="1" colspan="1">-</td><td rowspan="1" colspan="1">creamy white</td><td rowspan="1" colspan="1">pale yellow</td><td rowspan="1" colspan="1">yellow</td></tr><tr><td rowspan="1" colspan="1">
                    <bold>Staminod</bold>
                  </td><td rowspan="1" colspan="1">thick sickle-shaped, arranged in three whorls, half-length curved downwards, acute tip</td><td rowspan="1" colspan="1">acinaciformis, curved, uniseriate</td><td rowspan="1" colspan="1">cylindrical, spreading, obtuse tip</td><td rowspan="1" colspan="1">filiform, horizontally spread and slightly curved, bifurcated pointed or entire tip</td><td rowspan="1" colspan="1">filiform, weakly papillose, arranged in 3 whorls, horizontally spread, pointing downward, acute tips</td></tr></tbody></table></table-wrap><p>For now, the new species is considered endemic to Nepal, but further research is necessary to confirm its distribution range, particularly the potential occurrence in India. Special attention should be given to critically studying specimens with globose bulbils.</p></tp:treatment-sec><ref-list><ref id="B2"><mixed-citation xmlns:xlink="http://www.w3.org/1999/xlink" xlink:type="simple">IUCN (<year>2024</year>) Guidelines for using IUCN Red List Categories and Criteria, Version 16. Prepared by the Standards and Petitions Committee of the IUCN Species Survival Commission. <ext-link xlink:href="https://www.iucnredlist.org/documents/RedListGuidelines.pdf" ext-link-type="uri" xlink:type="simple">https://www.iucnredlist.org/documents/RedListGuidelines.pdf</ext-link></mixed-citation></ref><ref id="B9"><mixed-citation xmlns:xlink="http://www.w3.org/1999/xlink" xlink:type="simple"><person-group><name name-style="western"><surname>Nguyen</surname><given-names>VD</given-names></name><name name-style="western"><surname>Nguyen</surname><given-names>TVA</given-names></name><name name-style="western"><surname>Tran</surname><given-names>VT</given-names></name><name name-style="western"><surname>Le</surname><given-names>CT</given-names></name></person-group> (<year>2022</year>) <article-title>Two New Records of Species and A New Synonym of Genus <italic><tp:taxon-name><tp:taxon-name-part taxon-name-part-type="genus">Typhonium</tp:taxon-name-part></tp:taxon-name></italic> (<tp:taxon-name><tp:taxon-name-part taxon-name-part-type="family">Araceae</tp:taxon-name-part></tp:taxon-name>) For Flora of Indochina.</article-title><source>VNU Journal of Science: Natural Sciences and Technology</source><volume>38</volume>(<issue>3</issue>): <fpage>54</fpage>–<lpage>60</lpage>.</mixed-citation></ref><ref id="B10"><mixed-citation xmlns:xlink="http://www.w3.org/1999/xlink" xlink:type="simple"><person-group><name name-style="western"><surname>Nirola</surname><given-names>S</given-names></name><name name-style="western"><surname>Das</surname><given-names>AP</given-names></name></person-group> (<year>2014</year>) <article-title><tp:taxon-name><tp:taxon-name-part taxon-name-part-type="genus">Typhonium</tp:taxon-name-part><tp:taxon-name-part taxon-name-part-type="species">roxburghii</tp:taxon-name-part><tp:taxon-name-part taxon-name-part-type="infraspecific-rank">var.</tp:taxon-name-part><tp:taxon-name-part taxon-name-part-type="variety">longispathum</tp:taxon-name-part></tp:taxon-name> S. Nirola &amp; AP Das, var. nov. (<tp:taxon-name><tp:taxon-name-part taxon-name-part-type="family">Araceae</tp:taxon-name-part></tp:taxon-name>) from Darjeeling Himalaya in West Bengal, India.</article-title><source>Pleione</source><volume>8</volume>(<issue>2</issue>): <fpage>498</fpage>–<lpage>500</lpage>.</mixed-citation></ref><ref id="B7"><mixed-citation xmlns:xlink="http://www.w3.org/1999/xlink" xlink:type="simple"><person-group><name name-style="western"><surname>Manudev</surname><given-names>KM</given-names></name><name name-style="western"><surname>Nampy</surname><given-names>S</given-names></name></person-group> (<year>2022</year>) <article-title>Taxonomic identity of <tp:taxon-name><tp:taxon-name-part taxon-name-part-type="genus">Typhonium</tp:taxon-name-part><tp:taxon-name-part taxon-name-part-type="species">roxburghii</tp:taxon-name-part><tp:taxon-name-part taxon-name-part-type="infraspecific-rank">var.</tp:taxon-name-part><tp:taxon-name-part taxon-name-part-type="variety">longispathum</tp:taxon-name-part></tp:taxon-name> (<tp:taxon-name><tp:taxon-name-part taxon-name-part-type="family">Araceae</tp:taxon-name-part></tp:taxon-name>) and notes on the extended distribution of <italic><tp:taxon-name><tp:taxon-name-part taxon-name-part-type="genus">T.</tp:taxon-name-part><tp:taxon-name-part taxon-name-part-type="species">bulbiferum</tp:taxon-name-part></tp:taxon-name></italic>.</article-title><source>Rheeda</source><volume>32</volume>(<issue>1</issue>): <fpage>55</fpage>–<lpage>58</lpage>. <ext-link xlink:href="10.22244/rheedea.2021.32.01.05" ext-link-type="doi" xlink:type="simple">https://doi.org/10.22244/rheedea.2021.32.01.05</ext-link></mixed-citation></ref></ref-list></tp:taxon-treatment>
